# Supplementary material for: Single Nucleotide Polymorphisms, Gene Expression and Economic Evaluation of Parameters Associated with Mastitis Susceptibility in European Cattle Breeds
Source: Vet Sci. 2022 Jun 14;9(6):294. doi: 10.3390/vetsci9060294 (PMC9229636; doi:10.3390/vetsci9060294)
Supplement: Supplementary file 1 [file vetsci-09-00294-s001.zip]

Archive with 1 entries (1 files):
- vetsci-1759316-supplementary.pdf
